# Supplementary material for: AI Model for Predicting Anti-PD1 Response in Melanoma Using Multi-Omics Biomarkers
Source: Cancers (Basel). 2025 Feb 20;17(5):714. doi: 10.3390/cancers17050714 (PMC11899402; doi:10.3390/cancers17050714)
Supplement: Supplementary file 1 [file cancers-17-00714-s001.zip]

Archive with 2 entries (2 files):
- cancers-3448291-supplementary-Figures.pdf
- cancers-3448291-supplementary-TableS1_resistance_mechanisms.xlsx
