# Supplementary material for: AI Model for Predicting Anti-PD1 Response in Melanoma Using Multi-Omics Biomarkers
Source: Cancers (Basel). 2025 Feb 20;17(5):714. doi: 10.3390/cancers17050714 (PMC11899402; doi:10.3390/cancers17050714)
Supplement: Supplementary file 1 [file cancers-17-00714-s001.zip › cancers-3448291-supplementary-TableS1_resistance_mechanisms.xlsx]

## Sheet: S1 Resistance mechanisms
Resisitance Mechanism	Odds Ratio	p-value (Fisher)	total affected	% affected	# responders	# non-responders
defects at the HLA locus*	2.18118	0.00723661	61	0.151365	36	25
CTNNB1 alteration*	2.08245	0.0615131	32	0.0794045	19	13
JAK1/JAK2 alteration*	4.85758	0.0412994	9	0.0223325	7	2
B2M alteration	0.696296	0.105632	128	0.317618	47	81
PTEN alteration	1.12682	0.58662	123	0.305211	55	68
TP53 alteration	1.38	0.130712	197	0.488834	92	105
STK11 alteration	0.869792	0.570011	107	0.265509	43	64
MDM2 alteration	0.859424	0.618735	83	0.205955	33	50
MDM4 alteration	0.809394	0.349974	152	0.377171	60	92
EGFR alteration	0.881492	0.608361	164	0.406948	67	97
KRAS alteration	1.10463	0.719435	92	0.228288	41	51
merged: response pathway	2.33523	0.000655793	90	0.223325	53	37
